# Supplementary material for: Regulatory Effects of Two Ionic Liquids ([Omim]Br, [Opy]Br) on the Growth and Root Microecology of Maize Seedlings
Source: Biology (Basel). 2026 May 27;15(11):839. doi: 10.3390/biology15110839 (PMC13255988; doi:10.3390/biology15110839)
Supplement: Supplementary file 1 [file biology-15-00839-s001.zip]

Archive with 1 entries (1 files):
- biology-4303221-supplementary.pdf
